# Supplementary material for: Continuous nicotine exposure does not affect resurgence of alcohol seeking in rats
Source: PLoS One. 2018 Aug 15;13(8):e0202230. doi: 10.1371/journal.pone.0202230 (PMC6093676; doi:10.1371/journal.pone.0202230)
Supplement: S1 Dataset — The first column is group assignment. The second column is subject ID. The third column is phase. The fourth column is session number. The fifth column is total grams of alcohol drunk during the session. The sixth column is grams of alcohol drunk per kilogram in the session. The seventh column is the number of active lever responses per session. (XLSX) [file pone.0202230.s001.xlsx]

## Sheet: Sheet1
Group	Subject	Phase	Session	Total g Drunk	g/kg	Active lever
Nicotine	C48	Baseline	1	0.74542	1.52127	493
Nicotine	C48	Baseline	2	0.7137	1.45356	463
Nicotine	C48	Baseline	3	0.77714	1.57316	483
Nicotine	C48	Baseline	4	0.8723	1.78384	581
Nicotine	C48	Baseline	5	0.91988	1.885	602
Nicotine	C48	Baseline	6	0.84058	1.71898	546
Nicotine	C48	Baseline	7	0.8723	1.79117	565
Nicotine	C48	Baseline	8	0.77714	1.59577	534
Nicotine	C48	Baseline	9	0.66612	1.36221	437
Nicotine	C48	Baseline	10	0.88816	1.81257	575
Nicotine	C48	Alt Reinforcement	11	0	0	125
Nicotine	C48	Alt Reinforcement	12	0	0	70
Nicotine	C48	Alt Reinforcement	13	0	0	13
Nicotine	C48	Alt Reinforcement	14	0	0	12
Nicotine	C48	Alt Reinforcement	15	0	0	17
Nicotine	C48	Alt Reinforcement	16	0	0	14
Nicotine	C48	Alt Reinforcement	17	0	0	15
Nicotine	C48	Alt Reinforcement	18	0	0	18
Nicotine	C48	Alt Reinforcement	19	0	0	18
Nicotine	C48	Alt Reinforcement	20	0	0	4
Nicotine	C48	Resurgence	21	0	0	75
Nicotine	C48	Resurgence	22	0	0	12
Nicotine	C48	Resurgence	23	0	0	7
Nicotine	C50	Baseline	1	0.58682	1.25657	371
Nicotine	C50	Baseline	2	0.60268	1.30733	389
Nicotine	C50	Baseline	3	0.60268	1.3045	377
Nicotine	C50	Baseline	4	0.49166	1.0642	316
Nicotine	C50	Baseline	5	0.36478	0.794728	236
Nicotine	C50	Baseline	6	0.50752	1.09379	349
Nicotine	C50	Baseline	7	0.6344	1.40044	410
Nicotine	C50	Baseline	8	0.25376	0.551652	177
Nicotine	C50	Baseline	9	0.49166	1.07349	300
Nicotine	C50	Baseline	10	0.52338	1.13778	320
Nicotine	C50	Alt Reinforcement	11	0	0	171
Nicotine	C50	Alt Reinforcement	12	0	0	55
Nicotine	C50	Alt Reinforcement	13	0	0	36
Nicotine	C50	Alt Reinforcement	14	0	0	50
Nicotine	C50	Alt Reinforcement	15	0	0	48
Nicotine	C50	Alt Reinforcement	16	0	0	24
Nicotine	C50	Alt Reinforcement	17	0	0	29
Nicotine	C50	Alt Reinforcement	18	0	0	23
Nicotine	C50	Alt Reinforcement	19	0	0	18
Nicotine	C50	Alt Reinforcement	20	0	0	18
Nicotine	C50	Resurgence	21	0	0	14
Nicotine	C50	Resurgence	22	0	0	7
Nicotine	C50	Resurgence	23	0	0	1
Nicotine	C33	Baseline	1	0.5551	0.893881	368
Nicotine	C33	Baseline	2	0.76128	1.22196	495
Nicotine	C33	Baseline	3	0.85644	1.38135	555
Nicotine	C33	Baseline	4	0.80886	1.30042	505
Nicotine	C33	Baseline	5	0.91988	1.52046	596
Nicotine	C33	Baseline	6	0.44408	0.736451	300
Nicotine	C33	Baseline	7	0.45994	0.749088	303
Nicotine	C33	Baseline	8	0.42822	0.704309	292
Nicotine	C33	Baseline	9	0.45994	0.760231	291
Nicotine	C33	Baseline	10	0.30134	0.490782	202
Nicotine	C33	Alt Reinforcement	11	0	0	211
Nicotine	C33	Alt Reinforcement	12	0	0	304
Nicotine	C33	Alt Reinforcement	13	0	0	71
Nicotine	C33	Alt Reinforcement	14	0	0	18
Nicotine	C33	Alt Reinforcement	15	0	0	21
Nicotine	C33	Alt Reinforcement	16	0	0	18
Nicotine	C33	Alt Reinforcement	17	0	0	12
Nicotine	C33	Alt Reinforcement	18	0	0	29
Nicotine	C33	Alt Reinforcement	19	0	0	17
Nicotine	C33	Alt Reinforcement	20	0	0	17
Nicotine	C33	Resurgence	21	0	0	96
Nicotine	C33	Resurgence	22	0	0	126
Nicotine	C33	Resurgence	23	0	0	38
Nicotine	C35	Baseline	1	0.8723	1.4988	571
Nicotine	C35	Baseline	2	1.04676	1.92419	694
Nicotine	C35	Baseline	3	0.53924	0.99125	365
Nicotine	C35	Baseline	4	0.3965	0.739739	282
Nicotine	C35	Baseline	5	0.49166	0.908799	327
Nicotine	C35	Baseline	6	0.793	1.47948	522
Nicotine	C35	Baseline	7	0.60268	1.13073	428
Nicotine	C35	Baseline	8	0.68198	1.28919	421
Nicotine	C35	Baseline	9	0.60268	1.13073	380
Nicotine	C35	Baseline	10	0.72956	1.36878	480
Nicotine	C35	Alt Reinforcement	11	0	0	353
Nicotine	C35	Alt Reinforcement	12	0	0	154
Nicotine	C35	Alt Reinforcement	13	0	0	107
Nicotine	C35	Alt Reinforcement	14	0	0	85
Nicotine	C35	Alt Reinforcement	15	0	0	53
Nicotine	C35	Alt Reinforcement	16	0	0	85
Nicotine	C35	Alt Reinforcement	17	0	0	23
Nicotine	C35	Alt Reinforcement	18	0	0	35
Nicotine	C35	Alt Reinforcement	19	0	0	7
Nicotine	C35	Alt Reinforcement	20	0	0	24
Nicotine	C35	Resurgence	21	0	0	99
Nicotine	C35	Resurgence	22	0	0	185
Nicotine	C35	Resurgence	23	0	0	103
Nicotine	C36	Baseline	1	0.98332	1.80757	616
Nicotine	C36	Baseline	2	1.15778	1.8436	744
Nicotine	C36	Baseline	3	1.25294	1.99831	793
Nicotine	C36	Baseline	4	0.80886	1.29833	534
Nicotine	C36	Baseline	5	0.69784	1.11121	434
Nicotine	C36	Baseline	6	0.93574	1.49718	578
Nicotine	C36	Baseline	7	0.7137	1.13106	470
Nicotine	C36	Baseline	8	0.36478	0.582716	244
Nicotine	C36	Baseline	9	0.3965	0.63746	244
Nicotine	C36	Baseline	10	0.4758	0.769903	316
Nicotine	C36	Alt Reinforcement	11	0	0	84
Nicotine	C36	Alt Reinforcement	12	0	0	44
Nicotine	C36	Alt Reinforcement	13	0	0	71
Nicotine	C36	Alt Reinforcement	14	0	0	58
Nicotine	C36	Alt Reinforcement	15	0	0	59
Nicotine	C36	Alt Reinforcement	16	0	0	42
Nicotine	C36	Alt Reinforcement	17	0	0	57
Nicotine	C36	Alt Reinforcement	18	0	0	17
Nicotine	C36	Alt Reinforcement	19	0	0	56
Nicotine	C36	Alt Reinforcement	20	0	0	21
Nicotine	C36	Resurgence	21	0	0	57
Nicotine	C36	Resurgence	22	0	0	72
Nicotine	C36	Resurgence	23	0	0	43
Nicotine	C38	Baseline	1	0.58682	1.05733	446
Nicotine	C38	Baseline	2	0.45994	0.828721	342
Nicotine	C38	Baseline	3	0.80886	1.45741	569
Nicotine	C38	Baseline	4	0.96746	1.74317	692
Nicotine	C38	Baseline	5	0.60268	1.08787	404
Nicotine	C38	Baseline	6	0.85644	1.54314	582
Nicotine	C38	Baseline	7	0.53924	0.975118	360
Nicotine	C38	Baseline	8	0.20618	0.374873	133
Nicotine	C38	Baseline	9	0.33306	0.60337	216
Nicotine	C38	Baseline	10	0.36478	0.663236	264
Nicotine	C38	Alt Reinforcement	11	0	0	25
Nicotine	C38	Alt Reinforcement	12	0	0	37
Nicotine	C38	Alt Reinforcement	13	0	0	20
Nicotine	C38	Alt Reinforcement	14	0	0	155
Nicotine	C38	Alt Reinforcement	15	0	0	3
Nicotine	C38	Alt Reinforcement	16	0	0	17
Nicotine	C38	Alt Reinforcement	17	0	0	7
Nicotine	C38	Alt Reinforcement	18	0	0	37
Nicotine	C38	Alt Reinforcement	19	0	0	3
Nicotine	C38	Alt Reinforcement	20	0	0	21
Nicotine	C38	Resurgence	21	0	0	30
Nicotine	C38	Resurgence	22	0	0	26
Nicotine	C38	Resurgence	23	0	0	25
Saline	C43	Baseline	1	0.0793	0.125873	73
Saline	C43	Baseline	2	0.14274	0.226212	107
Saline	C43	Baseline	3	0.19032	0.302095	126
Saline	C43	Baseline	4	0.2379	0.374646	152
Saline	C43	Baseline	5	0.38064	0.602278	255
Saline	C43	Baseline	6	0.45994	0.726603	293
Saline	C43	Baseline	7	0.30134	0.47232	208
Saline	C43	Baseline	8	0.38064	0.603233	245
Saline	C43	Baseline	9	0.42822	0.682967	313
Saline	C43	Baseline	10	0.42822	0.679714	316
Saline	C43	Alt Reinforcement	11	0	0	67
Saline	C43	Alt Reinforcement	12	0	0	35
Saline	C43	Alt Reinforcement	13	0	0	26
Saline	C43	Alt Reinforcement	14	0	0	9
Saline	C43	Alt Reinforcement	15	0	0	1
Saline	C43	Alt Reinforcement	16	0	0	18
Saline	C43	Alt Reinforcement	17	0	0	3
Saline	C43	Alt Reinforcement	18	0	0	2
Saline	C43	Alt Reinforcement	19	0	0	2
Saline	C43	Alt Reinforcement	20	0	0	2
Saline	C43	Resurgence	21	0	0	58
Saline	C43	Resurgence	22	0	0	41
Saline	C43	Resurgence	23	0	0	8
Saline	C29	Baseline	1	0.41236	0.722172	282
Saline	C29	Baseline	2	0.68198	1.20704	449
Saline	C29	Baseline	3	0.52338	0.934607	334
Saline	C29	Baseline	4	0.68198	1.21349	407
Saline	C29	Baseline	5	0.77714	1.39773	513
Saline	C29	Baseline	6	0.3965	0.715704	245
Saline	C29	Baseline	7	0.3965	0.720909	245
Saline	C29	Baseline	8	0.57096	1.02876	362
Saline	C29	Baseline	9	0.88816	1.60029	569
Saline	C29	Baseline	10	0.66612	1.20022	427
Saline	C29	Alt Reinforcement	11	0	0	76
Saline	C29	Alt Reinforcement	12	0	0	0
Saline	C29	Alt Reinforcement	13	0	0	8
Saline	C29	Alt Reinforcement	14	0	0	3
Saline	C29	Alt Reinforcement	15	0	0	5
Saline	C29	Alt Reinforcement	16	0	0	26
Saline	C29	Alt Reinforcement	17	0	0	4
Saline	C29	Alt Reinforcement	18	0	0	7
Saline	C29	Alt Reinforcement	19	0	0	2
Saline	C29	Alt Reinforcement	20	0	0	42
Saline	C29	Resurgence	21	0	0	179
Saline	C29	Resurgence	22	0	0	51
Saline	C29	Resurgence	23	0	0	45
Saline	C31	Baseline	1	0.49166	0.81807	332
Saline	C31	Baseline	2	0.36478	0.602942	222
Saline	C31	Baseline	3	0.4758	0.790365	322
Saline	C31	Baseline	4	0.61854	1.02069	400
Saline	C31	Baseline	5	0.7137	1.18752	497
Saline	C31	Baseline	6	0.50752	0.847279	310
Saline	C31	Baseline	7	0.5551	0.91904	364
Saline	C31	Baseline	8	0.61854	1.02407	386
Saline	C31	Baseline	9	0.58682	0.96835	373
Saline	C31	Baseline	10	0.57096	0.946866	361
Saline	C31	Alt Reinforcement	11	0	0	245
Saline	C31	Alt Reinforcement	12	0	0	19
Saline	C31	Alt Reinforcement	13	0	0	66
Saline	C31	Alt Reinforcement	14	0	0	123
Saline	C31	Alt Reinforcement	15	0	0	60
Saline	C31	Alt Reinforcement	16	0	0	90
Saline	C31	Alt Reinforcement	17	0	0	56
Saline	C31	Alt Reinforcement	18	0	0	0
Saline	C31	Alt Reinforcement	19	0	0	0
Saline	C31	Alt Reinforcement	20	0	0	12
Saline	C31	Resurgence	21	0	0	25
Saline	C31	Resurgence	22	0	0	42
Saline	C31	Resurgence	23	0	0	100
Saline	C37	Baseline	1	0.44408	0.765655	274
Saline	C37	Baseline	2	0.2379	0.413739	171
Saline	C37	Baseline	3	0.58682	1.02591	374
Saline	C37	Baseline	4	0.5551	0.979012	340
Saline	C37	Baseline	5	0.36478	0.649075	236
Saline	C37	Baseline	6	0.44408	0.781831	276
Saline	C37	Baseline	7	0.66612	1.17897	412
Saline	C37	Baseline	8	0.58682	1.03132	374
Saline	C37	Baseline	9	0.44408	0.781831	289
Saline	C37	Baseline	10	0.57096	1.01957	368
Saline	C37	Alt Reinforcement	11	0	0	238
Saline	C37	Alt Reinforcement	12	0	0	64
Saline	C37	Alt Reinforcement	13	0	0	59
Saline	C37	Alt Reinforcement	14	0	0	19
Saline	C37	Alt Reinforcement	15	0	0	12
Saline	C37	Alt Reinforcement	16	0	0	3
Saline	C37	Alt Reinforcement	17	0	0	8
Saline	C37	Alt Reinforcement	18	0	0	8
Saline	C37	Alt Reinforcement	19	0	0	38
Saline	C37	Alt Reinforcement	20	0	0	6
Saline	C37	Resurgence	21	0	0	9
Saline	C37	Resurgence	22	0	0	21
Saline	C37	Resurgence	23	0	0	15
Saline	C39	Baseline	1	0.82472	1.51882	539
Saline	C39	Baseline	2	0.8723	1.60941	566
Saline	C39	Baseline	3	0.99918	1.84691	658
Saline	C39	Baseline	4	0.93574	1.73929	614
Saline	C39	Baseline	5	0.58682	1.08872	407
Saline	C39	Baseline	6	0.96746	1.79492	644
Saline	C39	Baseline	7	0.74542	1.38297	526
Saline	C39	Baseline	8	0.3172	0.589591	210
Saline	C39	Baseline	9	0.61854	1.16706	419
Saline	C39	Baseline	10	0.74542	1.39331	478
Saline	C39	Alt Reinforcement	11	0	0	158
Saline	C39	Alt Reinforcement	12	0	0	51
Saline	C39	Alt Reinforcement	13	0	0	39
Saline	C39	Alt Reinforcement	14	0	0	23
Saline	C39	Alt Reinforcement	15	0	0	3
Saline	C39	Alt Reinforcement	16	0	0	37
Saline	C39	Alt Reinforcement	17	0	0	38
Saline	C39	Alt Reinforcement	18	0	0	5
Saline	C39	Alt Reinforcement	19	0	0	5
Saline	C39	Alt Reinforcement	20	0	0	9
Saline	C39	Resurgence	21	0	0	142
Saline	C39	Resurgence	22	0	0	134
Saline	C39	Resurgence	23	0	0	26
Saline	C40	Baseline	1	0.793	1.30858	513
Saline	C40	Baseline	2	1.17364	1.96261	763
Saline	C40	Baseline	3	1.09434	1.80883	703
Saline	C40	Baseline	4	1.14192	1.88747	720
Saline	C40	Baseline	5	0.72956	1.21796	465
Saline	C40	Baseline	6	1.12606	1.87364	713
Saline	C40	Baseline	7	1.0309	1.73552	657
Saline	C40	Baseline	8	0.76128	1.27304	489
Saline	C40	Baseline	9	1.01504	1.71459	654
Saline	C40	Baseline	10	0.96746	1.64534	619
Saline	C40	Alt Reinforcement	11	0	0	343
Saline	C40	Alt Reinforcement	12	0	0	65
Saline	C40	Alt Reinforcement	13	0	0	28
Saline	C40	Alt Reinforcement	14	0	0	12
Saline	C40	Alt Reinforcement	15	0	0	15
Saline	C40	Alt Reinforcement	16	0	0	27
Saline	C40	Alt Reinforcement	17	0	0	16
Saline	C40	Alt Reinforcement	18	0	0	12
Saline	C40	Alt Reinforcement	19	0	0	22
Saline	C40	Alt Reinforcement	20	0	0	33
Saline	C40	Resurgence	21	0	0	82
Saline	C40	Resurgence	22	0	0	96
Saline	C40	Resurgence	23	0	0	72
